# Supplementary material for: Short-Term Efficacy and Safety of Cataract Surgery Combined with Iris-Fixated Phakic Intraocular Lens Explantation: A Multicentre Study
Source: J Clin Med. 2021 Aug 19;10(16):3672. doi: 10.3390/jcm10163672 (PMC8397074; doi:10.3390/jcm10163672)
Supplement: Supplementary file 1 [file jcm-10-03672-s001.zip]

Archive with 1 entries (1 files):
- jcm-1292844-supplementary.pdf
